# Supplementary material for: TEMPO-Oxidized Cellulose Hydrogels Loaded with Copper Nanoparticles as Highly Efficient and Reusable Catalysts for Organic Pollutant Reduction
Source: Gels. 2025 Jul 1;11(7):512. doi: 10.3390/gels11070512 (PMC12294658; doi:10.3390/gels11070512)
Supplement: Supplementary file 1 [file gels-11-00512-s001.zip]

Archive with 1 entries (1 files):
- gels-3704337-supplementary.pdf
